# Supplementary material for: A First Insight into the Microbial and Viral Communities of Comau Fjord—A Unique Human-Impacted Ecosystem in Patagonia (42° S)
Source: Microorganisms. 2023 Mar 30;11(4):904. doi: 10.3390/microorganisms11040904 (PMC10143455; doi:10.3390/microorganisms11040904)
Supplement: Supplementary file 1 [file microorganisms-11-00904-s001.zip]

Archive with 2 entries (2 files):
- Supplementary_table_S1.xlsx
- Supplementary_table_S2.xlsx
