# Supplementary material for: A First Insight into the Microbial and Viral Communities of Comau Fjord—A Unique Human-Impacted Ecosystem in Patagonia (42° S)
Source: Microorganisms. 2023 Mar 30;11(4):904. doi: 10.3390/microorganisms11040904 (PMC10143455; doi:10.3390/microorganisms11040904)
Supplement: Supplementary file 1 [file microorganisms-11-00904-s001.zip › Supplementary_table_S1.xlsx]

## Sheet: Sheet1
Nutrient	BacS1	BacS2	BacS3
Temperature (º C)	16.86	17.4	15.34
Light (lux)	233.26	403.65	533.17
pH	7	7	7
Salinity (PSU)	29	23	14
Chlorophyll_A (µg/L)	1.62	1.17	1.36
Carbon total (µMg)	7.756	10.456	10.576
Nitrogen total (µMg)	77.493	83.582	80.351
Carbon/Nitrogen	9.991	7.994	7.598
Nitrate + Nitrite (µM)	0.2	0	0
Nitrate (µM)	0.2	0	0
Nitrite (µM)	< 0.01	< 0.01	< 0.01
Phosphate (µM)	0.52	0.36	0.49
Silicate (µM)	8	8	5
