# Supplementary material for: A First Insight into the Microbial and Viral Communities of Comau Fjord—A Unique Human-Impacted Ecosystem in Patagonia (42° S)
Source: Microorganisms. 2023 Mar 30;11(4):904. doi: 10.3390/microorganisms11040904 (PMC10143455; doi:10.3390/microorganisms11040904)
Supplement: Supplementary file 1 [file microorganisms-11-00904-s001.zip › Supplementary_table_S2.xlsx]

## Sheet: TOV_PTGN_PCs
	Tara Oceans Viromes Protein Clusters (TOV PCs)
	Total TOV proteins	7489604
	Total TOV proteins in TOV PCs	6,642,187 (88.69%)
	Total TOV PCs	1075761
	Total TOV PCs present in Patagonia Viromes	51,104 (4.75%)
	Patagonia Viromes	VirS1	VirS2	VirS3
	Total proteins	163658	143485	146872
	Proteins present in TOV PCs	50,615 (30.93%)	44,490 (31.01%)	47,073 (32.05%)
	TOV PCs present in Patagonia Viromes	30,232 (2.81%)	27,024 (2.51%)	29,034 (2.70%)
	Novel Protein Clusters from Patagonia (PTGN PCs)
	Proteins present in PTGN PCs	40,601 (24.81%)	38,645 (26.93%)	36,358 (24.75%)
	Number of novel PTGN PCs	34,991 (80.78%)	33,653 (77.70%)	32,410 (74.83%)
	Singletons (unclustered proteins)	72,442 (44.26%)	60,350 (42.06%)	63,441 (43.19%)
	Total proteins in PTGN PCs	115604
	Total PTGN PCs	43314
	Core PTGN PCs	16,388 (37.84%)
